# Supplementary material for: Preparation and Characterization of Novel Green Seaweed Films from Ulva rigida
Source: Polymers (Basel). 2023 Aug 8;15(16):3342. doi: 10.3390/polym15163342 (PMC10460084; doi:10.3390/polym15163342)
Supplement: Supplementary file 1 [file polymers-15-03342-s001.zip]

Archive with 1 entries (1 files):
- polymers-2515727-supplementary.pdf
